# Supplementary material for: Nephroprotective Plant Species Used in Brazilian Traditional Medicine for Renal Diseases: Ethnomedical, Pharmacological, and Chemical Insights
Source: Plants (Basel). 2025 Feb 20;14(5):648. doi: 10.3390/plants14050648 (PMC11901925; doi:10.3390/plants14050648)
Supplement: Supplementary file 1 [file plants-14-00648-s001.zip]

Archive with 1 entries (1 files):
- plants-3476960-supplementary.pdf
